# Supplementary material for: Aging impacts transcriptomes but not genomes of hormone-dependent breast cancers
Source: Breast Cancer Res. 2007 Sep 12;9(5):R59. doi: 10.1186/bcr1765 (PMC2216076; doi:10.1186/bcr1765)
Supplement: Additional file 2 — An Excel file containing a table presenting the gene sets used for GSEA. All gene sets were mapped to corresponding UniGene symbols for input into the GSEA software. [file bcr1765-S2.xls]

## Sheet: Genes Up-regulated by MAPK
UniGene.Symbol	UniGene.Name
ABCC3	ATP-binding cassette, sub-family C (CFTR/MRP), member 3
ACTN1	Actinin, alpha 1
ADM	adrenomedullin
ANGPTL4	angiopoietin-like 4
APOBEC3B	apolipoprotein B mRNA editing enzyme, catalytic polypeptide-like 3B
ARHGEF1	Rho guanine nucleotide exchange factor (GEF) 1
ARPC1B	actin related protein 2/3 complex, subunit 1B, 41kDa
ARSB	arylsulfatase B
ASPH	aspartate beta-hydroxylase
B3GNT3	UDP-GlcNAc:betaGal beta-1,3-N-acetylglucosaminyltransferase 3
C11orf24	chromosome 11 open reading frame 24
C20orf35	chromosome 20 open reading frame 35
C5	complement component 5
CADPS2	Ca2+-dependent activator protein for secretion 2
CAPN2	calpain 2, (m/II) large subunit
CAST	calpastatin
CD63	CD63 antigen (melanoma 1 antigen)
CDK2AP2	CDK2-associated protein 2
ChGn	chondroitin beta1,4 N-acetylgalactosaminyltransferase
CLCF1	cardiotrophin-like cytokine factor 1
CYLN2	cytoplasmic linker 2 /// cytoplasmic linker 2
DIAPH1	diaphanous homolog 1 (Drosophila)
DNAPTP6	DNA polymerase-transactivated protein 6
DNMBP	dynamin binding protein
E2F4	E2F transcription factor 4, p107/p130-binding
EHBP1L1	EH domain binding protein 1-like 1
ELF3	E74-like factor 3 (ets domain transcription factor, epithelial-specific )
ELF4	E74-like factor 4 (ets domain transcription factor)
ELL2	elongation factor, RNA polymerase II, 2
ENC1	ectodermal-neural cortex (with BTB-like domain)
EPAS1	endothelial PAS domain protein 1
EPHA2	EPH receptor A2
EPS8L2	EPS8-like 2
ESRRA	estrogen-related receptor alpha
ETV4	ets variant gene 4 (E1A enhancer binding protein, E1AF) /// ets variant gene 4 (E1A enhancer binding protein, E1AF)
ETV5	ets variant gene 5 (ets-related molecule)
EVA1	epithelial V-like antigen 1
FADS1	fatty acid desaturase 1
FADS3	fatty acid desaturase 3
FAM65A	family with sequence similarity 65, member A
FHOD1	formin homology 2 domain containing 1
FKBP1A	FK506 binding protein 1A, 12kDa
FKBP2	FK506 binding protein 2, 13kDa
FLJ11773	hypothetical protein FLJ11773
FLJ20489	hypothetical protein FLJ20489
FN5	FN5 protein
FOSL2	FOS-like antigen 2
FTH1	ferritin, heavy polypeptide 1
FTHP1	ferritin, heavy polypeptide pseudogene 1 /// ferritin, heavy polypeptide pseudogene 1
GADD45A	growth arrest and DNA-damage-inducible, alpha
GNAI2	guanine nucleotide binding protein (G protein), alpha inhibiting activity polypeptide 2
GPR51	G protein-coupled receptor 51 /// G protein-coupled receptor 51
HABP4	hyaluronan binding protein 4
HLA-B	major histocompatibility complex, class I, B
HLA-C	major histocompatibility complex, class I, C
HLA-E	major histocompatibility complex, class I, E
HLA-F	major histocompatibility complex, class I, F
HLA-G	HLA-G histocompatibility antigen, class I, G
IFITM3	interferon induced transmembrane protein 3 (1-8U)
IFNAR2	interferon (alpha, beta and omega) receptor 2
IRF1	interferon regulatory factor 1
ITGA3	integrin, alpha 3 (antigen CD49C, alpha 3 subunit of VLA-3 receptor)
JUNB	jun B proto-oncogene
KIAA1055	KIAA1055 protein
LGALS1	lectin, galactoside-binding, soluble, 1 (galectin 1)
LGALS3BP	lectin, galactoside-binding, soluble, 3 binding protein
LIPA	lipase A, lysosomal acid, cholesterol esterase (Wolman disease)
LMNA	lamin A/C
MAFF	v-maf musculoaponeurotic fibrosarcoma oncogene homolog F (avian)
MGC11256	hypothetical protein MGC11256
MGC4504	hypothetical protein MGC4504
MVP	major vault protein
NA	NA
NPAS2	neuronal PAS domain protein 2
NQO1	NAD(P)H dehydrogenase, quinone 1
NS3TP2	HCV NS3-transactivated protein 2
NUPL2	nucleoporin like 2
OPTN	optineurin
PAFAH1B1	platelet-activating factor acetylhydrolase, isoform Ib, alpha subunit 45kDa
PARD3	par-3 partitioning defective 3 homolog (C. elegans)
PARP12	poly (ADP-ribose) polymerase family, member 12
PDE9A	phosphodiesterase 9A
PDGFA	platelet-derived growth factor alpha polypeptide
PIP5K2C	phosphatidylinositol-4-phosphate 5-kinase, type II, gamma
PLD1	phospholipase D1, phophatidylcholine-specific
PLSCR1	phospholipid scramblase 1
PME-1	protein phosphatase methylesterase-1
PPP2R5B	protein phosphatase 2, regulatory subunit B (B56), beta isoform
PRKCA	protein kinase C, alpha
PRKCH	protein kinase C, eta
PRSS22	protease, serine, 22
PTK2B	PTK2B protein tyrosine kinase 2 beta
PXMP2	peroxisomal membrane protein 2, 22kDa
PYGL	phosphorylase, glycogen; liver (Hers disease, glycogen storage disease type VI)
RBMS1	RNA binding motif, single stranded interacting protein 1
RELB	v-rel reticuloendotheliosis viral oncogene homolog B, nuclear factor of kappa light polypeptide gene enhancer in B-cells 3 (avian)
RHOG	ras homolog gene family, member G (rho G)
S100P	S100 calcium binding protein P
SAT	spermidine/spermine N1-acetyltransferase
SBF1	SET binding factor 1
SCCPDH	saccharopine dehydrogenase (putative)
SFN	stratifin
SLC22A4	solute carrier family 22 (organic cation transporter), member 4
SLC2A6	solute carrier family 2 (facilitated glucose transporter), member 6
SLC36A1	solute carrier family 36 (proton/amino acid symporter), member 1
SMURF1	SMAD specific E3 ubiquitin protein ligase 1
SP100	nuclear antigen Sp100
SPRY4	sprouty homolog 4 (Drosophila)
SRCAP	Snf2-related CBP activator protein
STYXL1	serine/threonine/tyrosine interacting-like 1
TAPBP	TAP binding protein (tapasin)
TAPBPL	TAP binding protein-like
TBC1D8	TBC1 domain family, member 8 (with GRAM domain)
TIAF1 /// MYO18A	TGFB1-induced anti-apoptotic factor 1 /// myosin XVIIIA
TNFAIP1	tumor necrosis factor, alpha-induced protein 1 (endothelial)
TNFRSF21	tumor necrosis factor receptor superfamily, member 21
TRIM34 /// TRIM6-TRIM34	tripartite motif-containing 34 /// tripartite motif-containing 6 and tripartite motif-containing 34
TRIM5	tripartite motif-containing 5
TUBB2	tubulin, beta 2
UPK3B	uroplakin 3B
VEGF	vascular endothelial growth factor
ZC3HAV1	zinc finger CCCH-type, antiviral 1
ZFP36	zinc finger protein 36, C3H type, homolog (mouse)
ZFP36L1	zinc finger protein 36, C3H type-like 1

## Sheet: Genes Down-regulated by MAPK
UniGene.Symbol	UniGene.Name
ABHD10	abhydrolase domain containing 10
ACACB	acetyl-Coenzyme A carboxylase beta
ADCY1	adenylate cyclase 1 (brain)
ADIPOR2	adiponectin receptor 2
ADNP	activity-dependent neuroprotector
AHCY	S-adenosylhomocysteine hydrolase
ANAPC5	anaphase promoting complex subunit 5 /// anaphase promoting complex subunit 5
ANGEL1	angel homolog 1 (Drosophila)
APAF1	apoptotic peptidase activating factor
ARHGAP8 /// LOC553158	Rho GTPase activating protein 8 /// PRR5-ARHGAP8 fusion
ARHGEF9	Cdc42 guanine nucleotide exchange factor (GEF) 9
ARL1	ADP-ribosylation factor-like 1
ARMCX6	armadillo repeat containing, X-linked 6
ATP5I	ATP synthase, H+ transporting, mitochondrial F0 complex, subunit e
ATPAF2	ATP synthase mitochondrial F1 complex assembly factor 2
BCAT2	branched chain aminotransferase 2, mitochondrial
BCKDK	branched chain ketoacid dehydrogenase kinase
BCL11B	B-cell CLL/lymphoma 11B (zinc finger protein)
BCL2	B-cell CLL/lymphoma 2
BCS1L	BCS1-like (yeast)
BTG1	B-cell translocation gene 1, anti-proliferative
C10orf116	chromosome 10 open reading frame 116
C12orf11	chromosome 12 open reading frame 11
C16orf45	chromosome 16 open reading frame 45
C1orf149	chromosome 1 open reading frame 149
C1orf34	chromosome 1 open reading frame 34
C1orf37	chromosome 1 open reading frame 37
C1orf77	chromosome 1 open reading frame 77
C20orf111	Chromosome 20 open reading frame 111
C20orf4	chromosome 20 open reading frame 4
C20orf44	chromosome 20 open reading frame 44
C20orf9	chromosome 20 open reading frame 9
C21orf127	chromosome 21 open reading frame 127
C2orf23	chromosome 2 open reading frame 23
C6orf211	chromosome 6 open reading frame 211
C6orf49	chromosome 6 open reading frame 49
C6orf96	chromosome 6 open reading frame 96
C6orf97	chromosome 6 open reading frame 97
C9orf3	chromosome 9 open reading frame 3
CACNA1D	calcium channel, voltage-dependent, L type, alpha 1D subunit
CASP6	caspase 6, apoptosis-related cysteine peptidase
CCDC2	coiled-coil domain containing 2
CELSR2	cadherin, EGF LAG seven-pass G-type receptor 2 (flamingo homolog, Drosophila)
CHPT1	choline phosphotransferase 1
CHST5 /// MGC15429	carbohydrate (N-acetylglucosamine 6-O) sulfotransferase 5 /// hypothetical protein MGC15429
CINP	cyclin-dependent kinase 2-interacting protein
CITED2	Cbp/p300-interacting transactivator, with Glu/Asp-rich carboxy-terminal domain, 2
CKS2	CDC28 protein kinase regulatory subunit 2
CMKOR1	chemokine orphan receptor 1
COX6C	cytochrome c oxidase subunit VIc
CPS1	carbamoyl-phosphate synthetase 1, mitochondrial
CRBN	cereblon
CSE1L	CSE1 chromosome segregation 1-like (yeast)
CSPG5	chondroitin sulfate proteoglycan 5 (neuroglycan C)
CSTF3	cleavage stimulation factor, 3' pre-RNA, subunit 3, 77kDa
CXCL12	chemokine (C-X-C motif) ligand 12 (stromal cell-derived factor 1)
CYP2J2	cytochrome P450, family 2, subfamily J, polypeptide 2
DDAH1	dimethylarginine dimethylaminohydrolase 1
DDX27	DEAD (Asp-Glu-Ala-Asp) box polypeptide 27
DHX40	DEAH (Asp-Glu-Ala-His) box polypeptide 40
DKFZp434N2030	hypothetical protein DKFZp434N2030
DKFZP586A0522	DKFZP586A0522 protein
DLC1	deleted in liver cancer 1
DNAJB12	DnaJ (Hsp40) homolog, subfamily B, member 12
DNMT3B	DNA (cytosine-5-)-methyltransferase 3 beta
DNPEP	aspartyl aminopeptidase
DOC1	downregulated in ovarian cancer 1
DXS9879E	DNA segment on chromosome X (unique) 9879 expressed sequence
EFHD1	EF-hand domain family, member D1
EGR3	early growth response 3
EIF2B4	eukaryotic translation initiation factor 2B, subunit 4 delta, 67kDa
EIF3S6	eukaryotic translation initiation factor 3, subunit 6 48kDa
EIF3S8	eukaryotic translation initiation factor 3, subunit 8, 110kDa
ELF5	E74-like factor 5 (ets domain transcription factor)
ELOVL4	elongation of very long chain fatty acids (FEN1/Elo2, SUR4/Elo3, yeast)-like 4
ENY2	enhancer of yellow 2 homolog (Drosophila)
ESR1	estrogen receptor 1
ESRRBL1	estrogen-related receptor beta like 1
EVI1	ecotropic viral integration site 1
FASTK	Fas-activated serine/threonine kinase
FBXO28	F-box protein 28
FBXW2	F-box and WD-40 domain protein 2
FGFR4	fibroblast growth factor receptor 4
FLJ11806	nuclear protein UKp68
FLJ11871	MRNA similar to hypothetical protein FLJ11871 (cDNA clone IMAGE:6160816)
FLJ12571	hypothetical protein FLJ12571
FLJ20641	hypothetical protein FLJ20641
FLNB	filamin B, beta (actin binding protein 278)
FTS	fused toes homolog (mouse)
GAGE1 /// GAGE2 /// GAGE3 /// GAGE4 /// GAGE5 /// GAGE6 /// GAGE7 /// GAGE7B /// GAGE8	G antigen 1 /// G antigen 2 /// G antigen 3 /// G antigen 4 /// G antigen 5 /// G antigen 6 /// G antigen 7 /// G antigen 7B /// G antigen 8
GAGE4 /// GAGE5 /// GAGE6 /// GAGE7B	G antigen 4 /// G antigen 5 /// G antigen 6 /// G antigen 7B
GALC	galactosylceramidase (Krabbe disease)
GALNT12	UDP-N-acetyl-alpha-D-galactosamine:polypeptide N-acetylgalactosaminyltransferase 12 (GalNAc-T12)
GAS2L1	growth arrest-specific 2 like 1
GDAP1	ganglioside-induced differentiation-associated protein 1
GEMIN6	gem (nuclear organelle) associated protein 6
GM632	KIAA1196 protein
GNPTAB	N-acetylglucosamine-1-phosphate transferase, alpha and beta subunits
GPC5	glypican 5
GPD1L	glycerol-3-phosphate dehydrogenase 1-like
GPR56	G protein-coupled receptor 56
GREB1	GREB1 protein
GTF2E1	general transcription factor IIE, polypeptide 1, alpha 56kDa
H2AFV	H2A histone family, member V
H41	hypothetical protein H41
HEBP1	heme binding protein 1
HELZ	helicase with zinc finger
HRSP12	heat-responsive protein 12
HSPB8	heat shock 22kDa protein 8
HSPC111	hypothetical protein HSPC111
HSU79274	protein predicted by clone 23733
HTR2C	5-hydroxytryptamine (serotonin) receptor 2C
ID2	inhibitor of DNA binding 2, dominant negative helix-loop-helix protein
IGFBP5	insulin-like growth factor binding protein 5
IGSF3	immunoglobulin superfamily, member 3
INSIG2	insulin induced gene 2
INSR	insulin receptor
ITGAE	integrin, alpha E (antigen CD103, human mucosal lymphocyte antigen 1; alpha polypeptide)
ITPK1	inositol 1,3,4-triphosphate 5/6 kinase
KBTBD4	kelch repeat and BTB (POZ) domain containing 4
KCNK15	potassium channel, subfamily K, member 15
KCNK5	potassium channel, subfamily K, member 5
KIAA0241	KIAA0241 protein
KIAA0528	KIAA0528 gene product
KIAA1018	KIAA1018 protein
KIAA1076	KIAA1076 protein
KIAA1467	KIAA1467 protein
KIF5C	kinesin family member 5C
KRT13	keratin 13
KRT24	keratin 24
LANCL2	LanC lantibiotic synthetase component C-like 2 (bacterial)
LOC339229	hypothetical protein LOC339229
LOC400506	Similar to TSG118.1
LOC401499	Hypothetical LOC401499
LOC92482	hypothetical protein LOC92482
LSM3	LSM3 homolog, U6 small nuclear RNA associated (S. cerevisiae)
LTA4H	leukotriene A4 hydrolase
LTBP1	latent transforming growth factor beta binding protein 1
MAP3K7IP2	mitogen-activated protein kinase kinase kinase 7 interacting protein 2
MAP3K8	mitogen-activated protein kinase kinase kinase 8
MAP7	microtubule-associated protein 7
MAPBPIP	mitogen-activated protein-binding protein-interacting protein
MCM2	MCM2 minichromosome maintenance deficient 2, mitotin (S. cerevisiae)
MDC1	mediator of DNA damage checkpoint 1
MGC13138	hypothetical protein MGC13138
MMRP19	likely ortholog of mouse monocyte macrophage 19
MPDZ	multiple PDZ domain protein
MPPED2	metallophosphoesterase domain containing 2
MRFAP1L1	Morf4 family associated protein 1-like 1
MRPS30	Mitochondrial ribosomal protein S30
MRS2L	MRS2-like, magnesium homeostasis factor (S. cerevisiae)
MSMB	microseminoprotein, beta-
MTCBP-1	membrane-type 1 matrix metalloproteinase cytoplasmic tail binding protein-1
MTIF2	mitochondrial translational initiation factor 2
MTMR1	myotubularin related protein 1
MYB	v-myb myeloblastosis viral oncogene homolog (avian)
NAP1L1	nucleosome assembly protein 1-like 1
NCAM2	neural cell adhesion molecule 2
NDUFA8	NADH dehydrogenase (ubiquinone) 1 alpha subcomplex, 8, 19kDa
NDUFV2	NADH dehydrogenase (ubiquinone) flavoprotein 2, 24kDa
NEK4	NIMA (never in mitosis gene a)-related kinase 4
NET1	neuroepithelial cell transforming gene 1
NOL11	nucleolar protein 11
NPR3	natriuretic peptide receptor C/guanylate cyclase C (atrionatriuretic peptide receptor C)
NR4A2	nuclear receptor subfamily 4, group A, member 2
NR5A2	nuclear receptor subfamily 5, group A, member 2
OSBPL9	oxysterol binding protein-like 9
OSGEPL1	O-sialoglycoprotein endopeptidase-like 1
OSTF1	osteoclast stimulating factor 1
P2RX4	purinergic receptor P2X, ligand-gated ion channel, 4
P53CSV	p53-inducible cell-survival factor
PAPOLA	poly(A) polymerase alpha
PBX1	Pre-B-cell leukemia transcription factor 1
PCMT1	protein-L-isoaspartate (D-aspartate) O-methyltransferase
PCMTD2	protein-L-isoaspartate (D-aspartate) O-methyltransferase domain containing 2
PCP4	Purkinje cell protein 4
PDCD4	programmed cell death 4 (neoplastic transformation inhibitor)
PDGFC	platelet derived growth factor C
PDZK1	PDZ domain containing 1
PEX7	peroxisomal biogenesis factor 7 /// peroxisomal biogenesis factor 7
PGR	progesterone receptor
PIAS2	protein inhibitor of activated STAT, 2
PIK3C3	phosphoinositide-3-kinase, class 3
PIK4CB	phosphatidylinositol 4-kinase, catalytic, beta polypeptide
PLCG1	phospholipase C, gamma 1
PLCL3	phospholipase C-like 3
POLD2	polymerase (DNA directed), delta 2, regulatory subunit 50kDa
POLG2	polymerase (DNA directed), gamma 2, accessory subunit
PRDM4	PR domain containing 4
PRDX3	peroxiredoxin 3
PROS1	protein S (alpha)
PRPF31	PRP31 pre-mRNA processing factor 31 homolog (yeast)
PSMD4	proteasome (prosome, macropain) 26S subunit, non-ATPase, 4 /// proteasome (prosome, macropain) 26S subunit, non-ATPase, 4
PSTPIP2	proline-serine-threonine phosphatase interacting protein 2
RAB7L1	RAB7, member RAS oncogene family-like 1
RAD21	RAD21 homolog (S. pombe)
RASGRP1	RAS guanyl releasing protein 1 (calcium and DAG-regulated)
RBM16	RNA binding motif protein 16
REL	v-rel reticuloendotheliosis viral oncogene homolog (avian)
RET	Ret proto-oncogene (multiple endocrine neoplasia and medullary thyroid carcinoma 1, Hirschsprung disease)
RFC1	replication factor C (activator 1) 1, 145kDa /// replication factor C (activator 1) 1, 145kDa
RLN2	relaxin 2
RPIB9	Rap2-binding protein 9
RPL13A	ribosomal protein L13a
RPL14 /// RPL14L	ribosomal protein L14 /// ribosomal protein L14 /// ribosomal protein L14-like /// ribosomal protein L14-like
RPL15	ribosomal protein L15
RPL18	ribosomal protein L18 /// ribosomal protein L18
RPLP0	ribosomal protein, large, P0
RPN2	ribophorin II
RPS11	ribosomal protein S11 /// ribosomal protein S11
RPS21	ribosomal protein S21
RQCD1	RCD1 required for cell differentiation1 homolog (S. pombe)
RSBN1	round spermatid basic protein 1
RUVBL2	RuvB-like 2 (E. coli)
SCC-112	SCC-112 protein
SDC2	syndecan 2 (heparan sulfate proteoglycan 1, cell surface-associated, fibroglycan)
SEMA3B	sema domain, immunoglobulin domain (Ig), short basic domain, secreted, (semaphorin) 3B
SGCG	sarcoglycan, gamma (35kDa dystrophin-associated glycoprotein)
SH3BP5	SH3-domain binding protein 5 (BTK-associated)
SIAH1	Seven in absentia homolog 1 (Drosophila)
SLC15A2	Solute carrier family 15 (H+/peptide transporter), member 2
SLC25A10	solute carrier family 25 (mitochondrial carrier; dicarboxylate transporter), member 10
SLC25A12	solute carrier family 25 (mitochondrial carrier, Aralar), member 12
SLC25A21	solute carrier family 25 (mitochondrial oxodicarboxylate carrier), member 21
SLC25A6	solute carrier family 25 (mitochondrial carrier; adenine nucleotide translocator), member 6
SLC35A3	solute carrier family 35 (UDP-N-acetylglucosamine (UDP-GlcNAc) transporter), member A3
SLC35E3	solute carrier family 35, member E3
SLC9A3R1	solute carrier family 9 (sodium/hydrogen exchanger), member 3 regulator 1
SMAD7	SMAD, mothers against DPP homolog 7 (Drosophila)
SMARCE1	SWI/SNF related, matrix associated, actin dependent regulator of chromatin, subfamily e, member 1
SNX4	sorting nexin 4
SPATA7	spermatogenesis associated 7
SSFA2	sperm specific antigen 2
ST8SIA3	ST8 alpha-N-acetyl-neuraminide alpha-2,8-sialyltransferase 3
STAG1	stromal antigen 1
STRA13	STRA13 protein - Fragment
STUB1	STIP1 homology and U-box containing protein 1
SUSD4	sushi domain containing 4
TATDN2	TatD DNase domain containing 2
TBC1D5	TBC1 domain family, member 5
TCFL5	transcription factor-like 5 (basic helix-loop-helix)
TCN1	transcobalamin I (vitamin B12 binding protein, R binder family)
TDRD3	tudor domain containing 3
TFF1	trefoil factor 1 (breast cancer, estrogen-inducible sequence expressed in)
TGIF2	TGFB-induced factor 2 (TALE family homeobox)
TIAM1	T-cell lymphoma invasion and metastasis 1
TMEM14A	transmembrane protein 14A
TMEM66	transmembrane protein 66
TMPRSS3	transmembrane protease, serine 3
TOB1	transducer of ERBB2, 1
TOP2B	topoisomerase (DNA) II beta 180kDa
TPD52L1	tumor protein D52-like 1
TRAF3IP2	TRAF3 interacting protein 2
TRIM23	tripartite motif-containing 23
TST	thiosulfate sulfurtransferase (rhodanese)
TXNL4A	thioredoxin-like 4A
UBE3B	ubiquitin protein ligase E3B
UBP1	upstream binding protein 1 (LBP-1a)
UCRC	ubiquinol-cytochrome c reductase complex (7.2 kD)
UGT2B15	UDP glucuronosyltransferase 2 family, polypeptide B15
UNC13B	unc-13 homolog B (C. elegans)
UST	uronyl-2-sulfotransferase
WDR10	WD repeat domain 10
WDR79	WD repeat domain 79
WNT2B	wingless-type MMTV integration site family, member 2B
XPO7	exportin 7
ZFP64	zinc finger protein 64 homolog (mouse)
ZNF239	zinc finger protein 239
ZNF432	zinc finger protein 432
ZNF643	zinc finger protein 643
ZNF83	zinc finger protein 83 (HPF1)

## Sheet: Luminal Markers
UniGene.Symbol	UniGene.Name
BTF3	basic transcription factor 3
C4A	complement component 4A (Rodgers blood group)
CCNG2	Cyclin G2
DAZAP2	DAZ associated protein 2
DNAJC12	DnaJ (Hsp40) homolog, subfamily C, member 12
ESR1	estrogen receptor 1
FLJ21827	hypothetical protein FLJ21827
FUT8	fucosyltransferase 8 (alpha (1,6) fucosyltransferase)
GATA3	GATA binding protein 3
GSTM3	glutathione S-transferase M3 (brain)
KRT18	keratin 18
LOC440525	proline rich 13 pseudogene
LRBA	LPS-responsive vesicle trafficking, beach and anchor containing
MUC1	mucin 1, transmembrane /// mucin 1, transmembrane
MYB	v-myb myeloblastosis viral oncogene homolog (avian)
PDCD4	programmed cell death 4 (neoplastic transformation inhibitor)
RABEP1	rabaptin, RAB GTPase binding effector protein 1
SLC39A6	solute carrier family 39 (zinc transporter), member 6
SLC9A3	solute carrier family 9 (sodium/hydrogen exchanger), member 3
TCEAL1	transcription elongation factor A (SII)-like 1
TFF3	trefoil factor 3 (intestinal)
XBP1	X-box binding protein 1

## Sheet: Proliferation Markers
UniGene.Symbol	UniGene.Name
ANP32E	acidic (leucine-rich) nuclear phosphoprotein 32 family, member E
APOBEC3B	apolipoprotein B mRNA editing enzyme, catalytic polypeptide-like 3B
BIRC5	baculoviral IAP repeat-containing 5 (survivin)
BLM	Bloom syndrome
BUB1	BUB1 budding uninhibited by benzimidazoles 1 homolog (yeast)
CCNB1	cyclin B1
CCNB2	cyclin B2
CCND1	cyclin D1
CCNE2	cyclin E2
CDC25A	cell division cycle 25A
CDC25C	cell division cycle 25C
CDC7	CDC7 cell division cycle 7 (S. cerevisiae)
CDCA3	cell division cycle associated 3 /// cell division cycle associated 3
CENPF	centromere protein F, 350/400ka (mitosin)
CENPF	centromere protein F, 350/400ka (mitosin) /// centromere protein F, 350/400ka (mitosin)
CKAP2	cytoskeleton associated protein 2
CTTN	cortactin
DLG7	discs, large homolog 7 (Drosophila)
DONSON	downstream neighbor of SON
ECT2	epithelial cell transforming sequence 2 oncogene
EZH2	enhancer of zeste homolog 2 (Drosophila)
FEN1	flap structure-specific endonuclease 1
FLJ20516	timeless-interacting protein
GTSE1	G-2 and S-phase expressed 1
HELLS	helicase, lymphoid-specific
HMGCS1	3-hydroxy-3-methylglutaryl-Coenzyme A synthase 1 (soluble)
HMMR	hyaluronan-mediated motility receptor (RHAMM)
IDI1	isopentenyl-diphosphate delta isomerase 1
INSIG1	insulin induced gene 1
KIF11	kinesin family member 11
KIF20A	kinesin family member 20A
KIF4A	kinesin family member 4A
KNTC2	kinetochore associated 2
KPNA2	karyopherin alpha 2 (RAG cohort 1, importin alpha 1)
LDLR	low density lipoprotein receptor (familial hypercholesterolemia)
LMNB1	lamin B1
MAC30	hypothetical protein MAC30
MAD2L1	MAD2 mitotic arrest deficient-like 1 (yeast)
MCM4	MCM4 minichromosome maintenance deficient 4 (S. cerevisiae)
MELK	maternal embryonic leucine zipper kinase
MKI67	antigen identified by monoclonal antibody Ki-67
MYBL2	v-myb myeloblastosis viral oncogene homolog (avian)-like 2
NEK2	NIMA (never in mitosis gene a)-related kinase 2
NUP210	nucleoporin 210kDa
NUSAP1	nucleolar and spindle associated protein 1
ORC6L	origin recognition complex, subunit 6 homolog-like (yeast)
PBK	PDZ binding kinase
Pfs2	DNA replication complex GINS protein PSF2
PLK1	polo-like kinase 1 (Drosophila)
PLK4	polo-like kinase 4 (Drosophila)
PPFIA1	protein tyrosine phosphatase, receptor type, f polypeptide (PTPRF), interacting protein (liprin), alpha 1
PRC1	protein regulator of cytokinesis 1
PTTG1	pituitary tumor-transforming 1
RACGAP1	Rac GTPase activating protein 1
RAMP	receptor (G protein-coupled) activity modifying protein
RFC4	replication factor C (activator 1) 4, 37kDa
RHOD	ras homolog gene family, member D
RRM2	ribonucleotide reductase M2 polypeptide
SHCBP1	SHC SH2-domain binding protein 1
SMC4L1	SMC4 structural maintenance of chromosomes 4-like 1 (yeast)
SNAPC5	Small nuclear RNA activating complex, polypeptide 5, 19kDa
SPAG5	sperm associated antigen 5
SPBC25	Kinetochore protein Spc25
STK6	serine/threonine kinase 6
STMN1	stathmin 1/oncoprotein 18
TOP2A	topoisomerase (DNA) II alpha 170kDa
TPX2	TPX2, microtubule-associated, homolog (Xenopus laevis)
TTK	TTK protein kinase
TYMS	thymidylate synthetase
UBE2C	ubiquitin-conjugating enzyme E2C
